# Supplementary material for: The Fragmented Nature of Biosensor Development: Challenges and Paths to Mitigation
Source: Biosensors (Basel). 2026 Jun 16;16(6):341. doi: 10.3390/bios16060341 (PMC13297061; doi:10.3390/bios16060341)
Supplement: Supplementary file 1 [file biosensors-16-00341-s001.zip]

Archive with 1 entries (1 files):
- biosensors-4367894-supplementary.pdf
